# Supplementary material for: The Association between Childhood Exposure to Ambient Air Pollution and Obesity: A Systematic Review and Meta-Analysis
Source: Int J Environ Res Public Health. 2022 Apr 8;19(8):4491. doi: 10.3390/ijerph19084491 (PMC9030539; doi:10.3390/ijerph19084491)
Supplement: Supplementary file 1 [file ijerph-19-04491-s001.zip]

Archive with 1 entries (1 files):
- ijerph-1640285-supplementary.pdf
